# Supplementary material for: Digital hand‐held arthrometry is a reliable and accurate adjunct for diagnosing acute anterior cruciate ligament tears
Source: J Exp Orthop. 2025 Apr 28;12(2):e70251. doi: 10.1002/jeo2.70251 (PMC12037991; doi:10.1002/jeo2.70251)
Supplement: Supplementary file 1 — Supporting information. [file JEO2-12-e70251-s002.xlsx]

## Sheet: STS Difference ACL
	Diagnostric accuracy values for partial and full-thickness ACL tears combined
																																											Lachmeter alone
Lachmeter alone	1	1.1	1.2	1.3	1.4	1.5	1.6	1.7	1.8	1.9	2	2.1	2.2	2.3	2.4	2.5	2.6	2.7	2.8	2.9	3	3.1	3.2	3.3	3.4	3.5	3.6	3.7	3.8	3.9	4	4.1	4.2	4.3	4.4	4.5	4.6	4.7	4.8	4.9	5		STS ∆ (mm)	Sn	Sp	LR+	LR-	PPV	NPV
TP	30	30	30	30	30	29	28	27	27	27	26	26	26	26	26	26	26	26	26	26	24	23	22	22	20	19	19	19	17	16	16	16	14	13	12	12	12	11	10	10	9		1	0.9375	0.774194	4.15179	0.0807292	0.810811	0.923077
FN	2	2	2	2	2	3	4	5	5	5	6	6	6	6	6	6	6	6	6	6	8	9	10	10	12	13	13	13	15	16	16	16	18	19	20	20	20	21	22	22	23		1.1	0.9375	0.774194	4.15179	0.0807292	0.810811	0.923077
TN	24	24	24	25	26	26	27	27	28	28	28	28	28	28	28	28	28	28	29	29	29	29	30	30	30	30	30	30	30	30	30	30	30	30	30	30	30	30	30	30	30		1.2	0.9375	0.774194	4.15179	0.0807292	0.810811	0.923077
FP	7	7	7	6	5	5	4	4	3	3	3	3	3	3	3	3	3	3	2	2	2	2	1	1	1	1	1	1	1	1	1	1	1	1	1	1	1	1	1	1	1		1.3	0.9375	0.806452	4.84375	0.0775	0.833333	0.925926
Sn	0.9375	0.9375	0.9375	0.9375	0.9375	0.90625	0.875	0.84375	0.84375	0.84375	0.8125	0.8125	0.8125	0.8125	0.8125	0.8125	0.8125	0.8125	0.8125	0.8125	0.75	0.71875	0.6875	0.6875	0.625	0.59375	0.59375	0.59375	0.53125	0.5	0.5	0.5	0.4375	0.40625	0.375	0.375	0.375	0.34375	0.3125	0.3125	0.28125		1.4	0.9375	0.83871	5.8125	0.0745192	0.857143	0.928571
Sp	0.774194	0.774194	0.774194	0.806452	0.83871	0.83871	0.870968	0.870968	0.903226	0.903226	0.903226	0.903226	0.903226	0.903226	0.903226	0.903226	0.903226	0.903226	0.935484	0.935484	0.935484	0.935484	0.967742	0.967742	0.967742	0.967742	0.967742	0.967742	0.967742	0.967742	0.967742	0.967742	0.967742	0.967742	0.967742	0.967742	0.967742	0.967742	0.967742	0.967742	0.967742		1.5	0.90625	0.83871	5.61875	0.111779	0.852941	0.896552
LR+	4.15179	4.15179	4.15179	4.84375	5.8125	5.61875	6.78125	6.53906	8.71875	8.71875	8.39583	8.39583	8.39583	8.39583	8.39583	8.39583	8.39583	8.39583	12.5937	12.5937	11.625	11.1406	21.3125	21.3125	19.375	18.4063	18.4063	18.4063	16.4688	15.5	15.5	15.5	13.5625	12.5938	11.625	11.625	11.625	10.6563	9.6875	9.6875	8.71875		1.6	0.875	0.870968	6.78125	0.143519	0.875	0.870968
LR-	0.0807292	0.0807292	0.0807292	0.0775	0.0745192	0.111779	0.143519	0.179398	0.172991	0.172991	0.207589	0.207589	0.207589	0.207589	0.207589	0.207589	0.207589	0.207589	0.200431	0.200431	0.267241	0.300647	0.322917	0.322917	0.3875	0.419792	0.419792	0.419792	0.484375	0.516667	0.516667	0.516667	0.58125	0.613542	0.645833	0.645833	0.645833	0.678125	0.710417	0.710417	0.742708		1.7	0.84375	0.870968	6.53906	0.179398	0.870968	0.84375
PPV	0.810811	0.810811	0.810811	0.833333	0.857143	0.852941	0.875	0.870968	0.9	0.9	0.896552	0.896552	0.896552	0.896552	0.896552	0.896552	0.896552	0.896552	0.928571	0.928571	0.923077	0.92	0.956522	0.956522	0.952381	0.95	0.95	0.95	0.944444	0.941176	0.941176	0.941176	0.933333	0.928571	0.923077	0.923077	0.923077	0.916667	0.909091	0.909091	0.9		1.8	0.84375	0.903226	8.71875	0.172991	0.9	0.848485
NPV	0.923077	0.923077	0.923077	0.925926	0.928571	0.896552	0.870968	0.84375	0.848485	0.848485	0.823529	0.823529	0.823529	0.823529	0.823529	0.823529	0.823529	0.823529	0.828571	0.828571	0.783784	0.763158	0.75	0.75	0.714286	0.697674	0.697674	0.697674	0.666667	0.652174	0.652174	0.652174	0.625	0.612245	0.6	0.6	0.6	0.588235	0.576923	0.576923	0.566038		1.9	0.84375	0.903226	8.71875	0.172991	0.9	0.848485
																																											2	0.8125	0.903226	8.39583	0.207589	0.896552	0.823529
End point or Lachmeter	1	1.1	1.2	1.3	1.4	1.5	1.6	1.7	1.8	1.9	2	2.1	2.2	2.3	2.4	2.5	2.6	2.7	2.8	2.9	3	3.1	3.2	3.3	3.4	3.5	3.6	3.7	3.8	3.9	4	4.1	4.2	4.3	4.4	4.5	4.6	4.7	4.8	4.9	5		2.1	0.8125	0.903226	8.39583	0.207589	0.896552	0.823529
TP	30	30	30	30	30	29	29	28	28	28	28	28	28	28	28	28	28	28	28	28	27	26	25.5	25.5	23.5	22.5	22.5	22.5	22.5	22.5	22.5	22.5	21.5	21.5	21.5	21.5	21.5	21.5	21.5	21.5	21.5		2.2	0.8125	0.903226	8.39583	0.207589	0.896552	0.823529
FN	2	2	2	2	2	3	3	4	4	4	4	4	4	4	4	4	4	4	4	4	5	6	7.5	7.5	9.5	10.5	10.5	10.5	10.5	10.5	10.5	10.5	11.5	11.5	11.5	11.5	11.5	11.5	11.5	11.5	11.5		2.3	0.8125	0.903226	8.39583	0.207589	0.896552	0.823529
TN	28	28	28	28	28	28	29	29	30	30	30	30	30	30	30	30	30	30	30	30	30	30	31.5	31.5	31.5	31.5	31.5	31.5	31.5	31.5	31.5	31.5	31.5	31.5	31.5	31.5	31.5	31.5	31.5	31.5	31.5		2.4	0.8125	0.903226	8.39583	0.207589	0.896552	0.823529
FP	3	3	3	3	3	3	2	2	1	1	1	1	1	1	1	1	1	1	1	1	1	1	0.5	0.5	0.5	0.5	0.5	0.5	0.5	0.5	0.5	0.5	0.5	0.5	0.5	0.5	0.5	0.5	0.5	0.5	0.5		2.5	0.8125	0.903226	8.39583	0.207589	0.896552	0.823529
Sn	0.9375	0.9375	0.9375	0.9375	0.9375	0.90625	0.90625	0.875	0.875	0.875	0.875	0.875	0.875	0.875	0.875	0.875	0.875	0.875	0.875	0.875	0.84375	0.8125	0.772727	0.772727	0.712121	0.681818	0.681818	0.681818	0.681818	0.681818	0.681818	0.681818	0.651515	0.651515	0.651515	0.651515	0.651515	0.651515	0.651515	0.651515	0.651515		2.6	0.8125	0.903226	8.39583	0.207589	0.896552	0.823529
Sp	0.903226	0.903226	0.903226	0.903226	0.903226	0.903226	0.935484	0.935484	0.967742	0.967742	0.967742	0.967742	0.967742	0.967742	0.967742	0.967742	0.967742	0.967742	0.967742	0.967742	0.967742	0.967742	0.984375	0.984375	0.984375	0.984375	0.984375	0.984375	0.984375	0.984375	0.984375	0.984375	0.984375	0.984375	0.984375	0.984375	0.984375	0.984375	0.984375	0.984375	0.984375		2.7	0.8125	0.903226	8.39583	0.207589	0.896552	0.823529
LR+	9.6875	9.6875	9.6875	9.6875	9.6875	9.36458	14.0469	13.5625	27.125	27.125	27.125	27.125	27.125	27.125	27.125	27.125	27.125	27.125	27.125	27.125	26.1563	25.1875	49.4545	49.4545	45.5758	43.6364	43.6364	43.6364	43.6364	43.6364	43.6364	43.6364	41.697	41.697	41.697	41.697	41.697	41.697	41.697	41.697	41.697		2.8	0.8125	0.935484	12.5937	0.200431	0.928571	0.828571
LR-	0.0691964	0.0691964	0.0691964	0.0691964	0.0691964	0.103795	0.100216	0.133621	0.129167	0.129167	0.129167	0.129167	0.129167	0.129167	0.129167	0.129167	0.129167	0.129167	0.129167	0.129167	0.161458	0.19375	0.23088	0.23088	0.292448	0.323232	0.323232	0.323232	0.323232	0.323232	0.323232	0.323232	0.354016	0.354016	0.354016	0.354016	0.354016	0.354016	0.354016	0.354016	0.354016		2.9	0.8125	0.935484	12.5937	0.200431	0.928571	0.828571
PPV	0.909091	0.909091	0.909091	0.909091	0.909091	0.90625	0.935484	0.933333	0.965517	0.965517	0.965517	0.965517	0.965517	0.965517	0.965517	0.965517	0.965517	0.965517	0.965517	0.965517	0.964286	0.962963	0.980769	0.980769	0.979167	0.978261	0.978261	0.978261	0.978261	0.978261	0.978261	0.978261	0.977273	0.977273	0.977273	0.977273	0.977273	0.977273	0.977273	0.977273	0.977273		3	0.75	0.935484	11.625	0.267241	0.923077	0.783784
NPV	0.933333	0.933333	0.933333	0.933333	0.933333	0.903226	0.90625	0.878788	0.882353	0.882353	0.882353	0.882353	0.882353	0.882353	0.882353	0.882353	0.882353	0.882353	0.882353	0.882353	0.857143	0.833333	0.807692	0.807692	0.768293	0.75	0.75	0.75	0.75	0.75	0.75	0.75	0.732558	0.732558	0.732558	0.732558	0.732558	0.732558	0.732558	0.732558	0.732558		3.1	0.71875	0.935484	11.1406	0.300647	0.92	0.763158
																																											3.2	0.6875	0.967742	21.3125	0.322917	0.956522	0.75
	A Haldane-Anscombe correction was used to calculate likelihood ratios if a 2x2 contingency table cell contained zero. In this situation, a value of 0.5 was added to each cell of that 2x2 table, including those with non-zero counts.																																										3.3	0.6875	0.967742	21.3125	0.322917	0.956522	0.75
																																											3.4	0.625	0.967742	19.375	0.3875	0.952381	0.714286
Shift in probability		Minimal	Small	Moderate	Large																																						3.5	0.59375	0.967742	18.4063	0.419792	0.95	0.697674
Positive likelihood ratio		1 to 2	2 to 5	5 to 10	>10																																						3.6	0.59375	0.967742	18.4063	0.419792	0.95	0.697674
Negative likelihood ratio		1.0 to 0.5	0.5 to 0.2	0.2 to 0.1	<0.10																																						3.7	0.59375	0.967742	18.4063	0.419792	0.95	0.697674
																																											3.8	0.53125	0.967742	16.4688	0.484375	0.944444	0.666667
																																											3.9	0.5	0.967742	15.5	0.516667	0.941176	0.652174
																																											4	0.5	0.967742	15.5	0.516667	0.941176	0.652174
																																											4.1	0.5	0.967742	15.5	0.516667	0.941176	0.652174
																																											4.2	0.4375	0.967742	13.5625	0.58125	0.933333	0.625
																																											4.3	0.40625	0.967742	12.5938	0.613542	0.928571	0.612245
																																											4.4	0.375	0.967742	11.625	0.645833	0.923077	0.6
																																											4.5	0.375	0.967742	11.625	0.645833	0.923077	0.6
																																											4.6	0.375	0.967742	11.625	0.645833	0.923077	0.6
																																											4.7	0.34375	0.967742	10.6563	0.678125	0.916667	0.588235
																																											4.8	0.3125	0.967742	9.6875	0.710417	0.909091	0.576923
																																											4.9	0.3125	0.967742	9.6875	0.710417	0.909091	0.576923
																																											5	0.28125	0.967742	8.71875	0.742708	0.9	0.566038

## Sheet: STS Full-thickness ACL
	Diagnostric accuracy values for full-thickness ACL tears
Lachmeter alone	1	1.1	1.2	1.3	1.4	1.5	1.6	1.7	1.8	1.9	2	2.1	2.2	2.3	2.4	2.5	2.6	2.7	2.8	2.9	3	3.1	3.2	3.3	3.4	3.5	3.6	3.7	3.8	3.9	4	4.1	4.2	4.3	4.4	4.5	4.6	4.7	4.8	4.9	5		Lachmeter alone
TP	25	25	25	25	25	24	23	22	22	22	22	22	22	22	22	22	22	22	22	22	20	19	19	19	17	16	16	16	16	15	15	15	13	12	11	11	11	10	9	9	8		STS ∆ (mm)	Sn	Sp	LR+	LR-	PPV	NPV
FN	2	2	2	2	2	3	4	5	5	5	5	5	5	5	5	5	5	5	5	5	7	8	8	8	10	11	11	11	11	12	12	12	14	15	16	16	16	17	18	18	19		1	0.925926	0.666667	2.77778	0.111111	0.675676	0.923077
TN	24	24	24	25	26	26	27	27	28	28	29	29	29	29	29	29	29	29	30	30	30	30	32	32	32	32	32	32	34	34	34	34	34	34	34	34	34	34	34	34	34		1.1	0.925926	0.666667	2.77778	0.111111	0.675676	0.923077
FP	12	12	12	11	10	10	9	9	8	8	7	7	7	7	7	7	7	7	6	6	6	6	4	4	4	4	4	4	2	2	2	2	2	2	2	2	2	2	2	2	2		1.2	0.925926	0.666667	2.77778	0.111111	0.675676	0.923077
Sn	0.925926	0.925926	0.925926	0.925926	0.925926	0.888889	0.851852	0.814815	0.814815	0.814815	0.814815	0.814815	0.814815	0.814815	0.814815	0.814815	0.814815	0.814815	0.814815	0.814815	0.740741	0.703704	0.703704	0.703704	0.62963	0.592593	0.592593	0.592593	0.592593	0.555556	0.555556	0.555556	0.481481	0.444444	0.407407	0.407407	0.407407	0.37037	0.333333	0.333333	0.296296		1.3	0.925926	0.694444	3.0303	0.106667	0.694444	0.925926
Sp	0.666667	0.666667	0.666667	0.694444	0.722222	0.722222	0.75	0.75	0.777778	0.777778	0.805556	0.805556	0.805556	0.805556	0.805556	0.805556	0.805556	0.805556	0.833333	0.833333	0.833333	0.833333	0.888889	0.888889	0.888889	0.888889	0.888889	0.888889	0.944444	0.944444	0.944444	0.944444	0.944444	0.944444	0.944444	0.944444	0.944444	0.944444	0.944444	0.944444	0.944444		1.4	0.925926	0.722222	3.33333	0.102564	0.714286	0.928571
LR+	2.77778	2.77778	2.77778	3.0303	3.33333	3.2	3.40741	3.25926	3.66667	3.66667	4.19048	4.19048	4.19048	4.19048	4.19048	4.19048	4.19048	4.19048	4.88889	4.88889	4.44444	4.22222	6.33333	6.33333	5.66667	5.33333	5.33333	5.33333	10.6667	10	10	10	8.66667	8	7.33333	7.33333	7.33333	6.66667	6	6	5.33333		1.5	0.888889	0.722222	3.2	0.153846	0.705882	0.896552
LR-	0.111111	0.111111	0.111111	0.106667	0.102564	0.153846	0.197531	0.246914	0.238095	0.238095	0.229885	0.229885	0.229885	0.229885	0.229885	0.229885	0.229885	0.229885	0.222222	0.222222	0.311111	0.355556	0.333333	0.333333	0.416667	0.458333	0.458333	0.458333	0.431373	0.470588	0.470588	0.470588	0.54902	0.588235	0.627451	0.627451	0.627451	0.666667	0.705882	0.705882	0.745098		1.6	0.851852	0.75	3.40741	0.197531	0.71875	0.870968
PPV	0.675676	0.675676	0.675676	0.694444	0.714286	0.705882	0.71875	0.709677	0.733333	0.733333	0.758621	0.758621	0.758621	0.758621	0.758621	0.758621	0.758621	0.758621	0.785714	0.785714	0.769231	0.76	0.826087	0.826087	0.809524	0.8	0.8	0.8	0.888889	0.882353	0.882353	0.882353	0.866667	0.857143	0.846154	0.846154	0.846154	0.833333	0.818182	0.818182	0.8		1.7	0.814815	0.75	3.25926	0.246914	0.709677	0.84375
NPV	0.923077	0.923077	0.923077	0.925926	0.928571	0.896552	0.870968	0.84375	0.848485	0.848485	0.852941	0.852941	0.852941	0.852941	0.852941	0.852941	0.852941	0.852941	0.857143	0.857143	0.810811	0.789474	0.8	0.8	0.761905	0.744186	0.744186	0.744186	0.755556	0.73913	0.73913	0.73913	0.708333	0.693878	0.68	0.68	0.68	0.666667	0.653846	0.653846	0.641509		1.8	0.814815	0.777778	3.66667	0.238095	0.733333	0.848485
																																											1.9	0.814815	0.777778	3.66667	0.238095	0.733333	0.848485
End point or Lachmeter	1	1.1	1.2	1.3	1.4	1.5	1.6	1.7	1.8	1.9	2	2.1	2.2	2.3	2.4	2.5	2.6	2.7	2.8	2.9	3	3.1	3.2	3.3	3.4	3.5	3.6	3.7	3.8	3.9	4	4.1	4.2	4.3	4.4	4.5	4.6	4.7	4.8	4.9	5		2	0.814815	0.805556	4.19048	0.229885	0.758621	0.852941
TP	25	25	25	25	25	24	24	23	23	23	23	23	23	23	23	23	23	23	23	23	22	21	21	21	19	18	18	18	18	18	18	18	17	17	17	17	17	17	17	17	17		2.1	0.814815	0.805556	4.19048	0.229885	0.758621	0.852941
FN	2	2	2	2	2	3	3	4	4	4	4	4	4	4	4	4	4	4	4	4	5	6	6	6	8	9	9	9	9	9	9	9	10	10	10	10	10	10	10	10	10		2.2	0.814815	0.805556	4.19048	0.229885	0.758621	0.852941
TN	28	28	28	28	28	28	29	29	30	30	31	31	31	31	31	31	31	31	31	31	31	31	33	33	33	33	33	33	35	35	35	35	35	35	35	35	35	35	35	35	35		2.3	0.814815	0.805556	4.19048	0.229885	0.758621	0.852941
FP	8	8	8	8	8	8	7	7	6	6	5	5	5	5	5	5	5	5	5	5	5	5	3	3	3	3	3	3	1	1	1	1	1	1	1	1	1	1	1	1	1		2.4	0.814815	0.805556	4.19048	0.229885	0.758621	0.852941
Sn	0.925926	0.925926	0.925926	0.925926	0.925926	0.888889	0.888889	0.851852	0.851852	0.851852	0.851852	0.851852	0.851852	0.851852	0.851852	0.851852	0.851852	0.851852	0.851852	0.851852	0.814815	0.777778	0.777778	0.777778	0.703704	0.666667	0.666667	0.666667	0.666667	0.666667	0.666667	0.666667	0.62963	0.62963	0.62963	0.62963	0.62963	0.62963	0.62963	0.62963	0.62963		2.5	0.814815	0.805556	4.19048	0.229885	0.758621	0.852941
Sp	0.777778	0.777778	0.777778	0.777778	0.777778	0.777778	0.805556	0.805556	0.833333	0.833333	0.861111	0.861111	0.861111	0.861111	0.861111	0.861111	0.861111	0.861111	0.861111	0.861111	0.861111	0.861111	0.916667	0.916667	0.916667	0.916667	0.916667	0.916667	0.972222	0.972222	0.972222	0.972222	0.972222	0.972222	0.972222	0.972222	0.972222	0.972222	0.972222	0.972222	0.972222		2.6	0.814815	0.805556	4.19048	0.229885	0.758621	0.852941
LR+	4.16667	4.16667	4.16667	4.16667	4.16667	4	4.57143	4.38095	5.11111	5.11111	6.13333	6.13333	6.13333	6.13333	6.13333	6.13333	6.13333	6.13333	6.13333	6.13333	5.86667	5.6	9.33333	9.33333	8.44444	8	8	8	24	24	24	24	22.6667	22.6667	22.6667	22.6667	22.6667	22.6667	22.6667	22.6667	22.6667		2.7	0.814815	0.805556	4.19048	0.229885	0.758621	0.852941
LR-	0.0952381	0.0952381	0.0952381	0.0952381	0.0952381	0.142857	0.137931	0.183908	0.177778	0.177778	0.172043	0.172043	0.172043	0.172043	0.172043	0.172043	0.172043	0.172043	0.172043	0.172043	0.215054	0.258065	0.242424	0.242424	0.323232	0.363636	0.363636	0.363636	0.342857	0.342857	0.342857	0.342857	0.380952	0.380952	0.380952	0.380952	0.380952	0.380952	0.380952	0.380952	0.380952		2.8	0.814815	0.833333	4.88889	0.222222	0.785714	0.857143
PPV	0.757576	0.757576	0.757576	0.757576	0.757576	0.75	0.774194	0.766667	0.793103	0.793103	0.821429	0.821429	0.821429	0.821429	0.821429	0.821429	0.821429	0.821429	0.821429	0.821429	0.814815	0.807692	0.875	0.875	0.863636	0.857143	0.857143	0.857143	0.947368	0.947368	0.947368	0.947368	0.944444	0.944444	0.944444	0.944444	0.944444	0.944444	0.944444	0.944444	0.944444		2.9	0.814815	0.833333	4.88889	0.222222	0.785714	0.857143
NPV	0.933333	0.933333	0.933333	0.933333	0.933333	0.903226	0.90625	0.878788	0.882353	0.882353	0.885714	0.885714	0.885714	0.885714	0.885714	0.885714	0.885714	0.885714	0.885714	0.885714	0.861111	0.837838	0.846154	0.846154	0.804878	0.785714	0.785714	0.785714	0.795455	0.795455	0.795455	0.795455	0.777778	0.777778	0.777778	0.777778	0.777778	0.777778	0.777778	0.777778	0.777778		3	0.740741	0.833333	4.44444	0.311111	0.769231	0.810811
																																											3.1	0.703704	0.833333	4.22222	0.355556	0.76	0.789474
Shift in probability		Minimal	Small	Moderate	Large																																						3.2	0.703704	0.888889	6.33333	0.333333	0.826087	0.8
Positive likelihood ratio		1 to 2	2 to 5	5 to 10	>10																																						3.3	0.703704	0.888889	6.33333	0.333333	0.826087	0.8
Negative likelihood ratio		1.0 to 0.5	0.5 to 0.2	0.2 to 0.1	<0.10																																						3.4	0.62963	0.888889	5.66667	0.416667	0.809524	0.761905
																																											3.5	0.592593	0.888889	5.33333	0.458333	0.8	0.744186
																																											3.6	0.592593	0.888889	5.33333	0.458333	0.8	0.744186
																																											3.7	0.592593	0.888889	5.33333	0.458333	0.8	0.744186
																																											3.8	0.592593	0.944444	10.6667	0.431373	0.888889	0.755556
																																											3.9	0.555556	0.944444	10	0.470588	0.882353	0.73913
																																											4	0.555556	0.944444	10	0.470588	0.882353	0.73913
																																											4.1	0.555556	0.944444	10	0.470588	0.882353	0.73913
																																											4.2	0.481481	0.944444	8.66667	0.54902	0.866667	0.708333
																																											4.3	0.444444	0.944444	8	0.588235	0.857143	0.693878
																																											4.4	0.407407	0.944444	7.33333	0.627451	0.846154	0.68
																																											4.5	0.407407	0.944444	7.33333	0.627451	0.846154	0.68
																																											4.6	0.407407	0.944444	7.33333	0.627451	0.846154	0.68
																																											4.7	0.37037	0.944444	6.66667	0.666667	0.833333	0.666667
																																											4.8	0.333333	0.944444	6	0.705882	0.818182	0.653846
																																											4.9	0.333333	0.944444	6	0.705882	0.818182	0.653846
																																											5	0.296296	0.944444	5.33333	0.745098	0.8	0.641509

## Sheet: Involved Limb ACL
	Diagnostric accuracy values for partial and full-thickness ACL tears combined
Lachmeter alone	6.3	6.4	6.5	6.6	6.7	6.8	6.9	7	7.1	7.2	7.3	7.4	7.5	7.6	7.7	7.8	7.9	8	8.1	8.2	8.3	8.4	8.5	8.6	8.7	8.8	8.9	9	9.1	9.2	9.3	9.4	9.5	9.6	9.7	9.8	9.9	10	10.1	10.2	10.3	10.4	10.5	10.6	10.7	10.8	10.9	11	11.1
TP	31	31	31	31	31	31	31	31	31	31	31	31	30	29	29	29	29	29	29	28	28	28	28	28	28	27	27	26	25	25	24	24	23	23	23	23	22	20	19	19	18	16	16	16	16	15	15	14	14
FN	1	1	1	1	1	1	1	1	1	1	1	1	2	3	3	3	3	3	3	4	4	4	4	4	4	5	5	6	7	7	8	8	9	9	9	9	10	12	13	13	14	16	16	16	16	17	17	18	18
TN	15	15	15	17	17	18	19	20	20	20	20	21	22	22	22	22	22	22	22	22	22	22	23	23	24	24	24	25	26	26	26	26	27	27	27	27	27	27	28	28	28	28	29	29	29	29	29	30	30
FP	16	16	16	14	14	13	12	11	11	11	11	10	9	9	9	9	9	9	9	9	9	9	8	8	7	7	7	6	5	5	5	5	4	4	4	4	4	4	3	3	3	3	2	2	2	2	2	1	1
Sn	0.96875	0.96875	0.96875	0.96875	0.96875	0.96875	0.96875	0.96875	0.96875	0.96875	0.96875	0.96875	0.9375	0.90625	0.90625	0.90625	0.90625	0.90625	0.90625	0.875	0.875	0.875	0.875	0.875	0.875	0.84375	0.84375	0.8125	0.78125	0.78125	0.75	0.75	0.71875	0.71875	0.71875	0.71875	0.6875	0.625	0.59375	0.59375	0.5625	0.5	0.5	0.5	0.5	0.46875	0.46875	0.4375	0.4375
Sp	0.483871	0.483871	0.483871	0.548387	0.548387	0.580645	0.612903	0.645161	0.645161	0.645161	0.645161	0.677419	0.709677	0.709677	0.709677	0.709677	0.709677	0.709677	0.709677	0.709677	0.709677	0.709677	0.741935	0.741935	0.774194	0.774194	0.774194	0.806452	0.83871	0.83871	0.83871	0.83871	0.870968	0.870968	0.870968	0.870968	0.870968	0.870968	0.903226	0.903226	0.903226	0.903226	0.935484	0.935484	0.935484	0.935484	0.935484	0.967742	0.967742
LR+	1.87695	1.87695	1.87695	2.14509	2.14509	2.3101	2.5026	2.73011	2.73011	2.73011	2.73011	3.00312	3.22917	3.12153	3.12153	3.12153	3.12153	3.12153	3.12153	3.01389	3.01389	3.01389	3.39062	3.39062	3.875	3.73661	3.73661	4.19792	4.84375	4.84375	4.65	4.65	5.57031	5.57031	5.57031	5.57031	5.32812	4.84375	6.13542	6.13542	5.8125	5.16667	7.75	7.75	7.75	7.26562	7.26562	13.5625	13.5625
LR-	0.0645833	0.0645833	0.0645833	0.0569853	0.0569853	0.0538194	0.0509868	0.0484375	0.0484375	0.0484375	0.0484375	0.046131	0.0880682	0.132102	0.132102	0.132102	0.132102	0.132102	0.132102	0.176136	0.176136	0.176136	0.168478	0.168478	0.161458	0.201823	0.201823	0.2325	0.260817	0.260817	0.298077	0.298077	0.322917	0.322917	0.322917	0.322917	0.358796	0.430556	0.449777	0.449777	0.484375	0.553571	0.534483	0.534483	0.534483	0.567888	0.567888	0.58125	0.58125
PPV	0.659574	0.659574	0.659574	0.688889	0.688889	0.704545	0.72093	0.738095	0.738095	0.738095	0.738095	0.756098	0.769231	0.763158	0.763158	0.763158	0.763158	0.763158	0.763158	0.756757	0.756757	0.756757	0.777778	0.777778	0.8	0.794118	0.794118	0.8125	0.833333	0.833333	0.827586	0.827586	0.851852	0.851852	0.851852	0.851852	0.846154	0.833333	0.863636	0.863636	0.857143	0.842105	0.888889	0.888889	0.888889	0.882353	0.882353	0.933333	0.933333
NPV	0.9375	0.9375	0.9375	0.944444	0.944444	0.947368	0.95	0.952381	0.952381	0.952381	0.952381	0.954545	0.916667	0.88	0.88	0.88	0.88	0.88	0.88	0.846154	0.846154	0.846154	0.851852	0.851852	0.857143	0.827586	0.827586	0.806452	0.787879	0.787879	0.764706	0.764706	0.75	0.75	0.75	0.75	0.72973	0.692308	0.682927	0.682927	0.666667	0.636364	0.644444	0.644444	0.644444	0.630435	0.630435	0.625	0.625
End point or Lachmeter	6.3	6.4	6.5	6.6	6.7	6.8	6.9	7	7.1	7.2	7.3	7.4	7.5	7.6	7.7	7.8	7.9	8	8.1	8.2	8.3	8.4	8.5	8.6	8.7	8.8	8.9	9	9.1	9.2	9.3	9.4	9.5	9.6	9.7	9.8	9.9	10	10.1	10.2	10.3	10.4	10.5	10.6	10.7	10.8	10.9	11	11.1
TP	31	31	31	31	31	31	31	31	31	31	31	31	30	30	30	30	30	30	30	29	29	29	29	29	29	28	28	27	26	26	26	26	26	26	26	26	26	25	25	25	25	24	24	24	24	24	24	23	23
FN	1	1	1	1	1	1	1	1	1	1	1	1	2	2	2	2	2	2	2	3	3	3	3	3	3	4	4	5	6	6	6	6	6	6	6	6	6	7	7	7	7	8	8	8	8	8	8	9	9
TN	15	15	15	17	17	18	19	20	20	20	20	21	22	22	22	22	22	22	22	22	22	22	23	23	24	24	24	25	26	26	26	26	27	27	27	27	27	27	28	28	28	28	29	29	29	29	29	30	30
FP	16	16	16	14	14	13	12	11	11	11	11	10	9	9	9	9	9	9	9	9	9	9	8	8	7	7	7	6	5	5	5	5	4	4	4	4	4	4	3	3	3	3	2	2	2	2	2	1	1
Sn	0.96875	0.96875	0.96875	0.96875	0.96875	0.96875	0.96875	0.96875	0.96875	0.96875	0.96875	0.96875	0.9375	0.9375	0.9375	0.9375	0.9375	0.9375	0.9375	0.90625	0.90625	0.90625	0.90625	0.90625	0.90625	0.875	0.875	0.84375	0.8125	0.8125	0.8125	0.8125	0.8125	0.8125	0.8125	0.8125	0.8125	0.78125	0.78125	0.78125	0.78125	0.75	0.75	0.75	0.75	0.75	0.75	0.71875	0.71875
Sp	0.483871	0.483871	0.483871	0.548387	0.548387	0.580645	0.612903	0.645161	0.645161	0.645161	0.645161	0.677419	0.709677	0.709677	0.709677	0.709677	0.709677	0.709677	0.709677	0.709677	0.709677	0.709677	0.741935	0.741935	0.774194	0.774194	0.774194	0.806452	0.83871	0.83871	0.83871	0.83871	0.870968	0.870968	0.870968	0.870968	0.870968	0.870968	0.903226	0.903226	0.903226	0.903226	0.935484	0.935484	0.935484	0.935484	0.935484	0.967742	0.967742
LR+	1.87695	1.87695	1.87695	2.14509	2.14509	2.3101	2.5026	2.73011	2.73011	2.73011	2.73011	3.00312	3.22917	3.22917	3.22917	3.22917	3.22917	3.22917	3.22917	3.12153	3.12153	3.12153	3.51172	3.51172	4.01339	3.875	3.875	4.35937	5.0375	5.0375	5.0375	5.0375	6.29688	6.29688	6.29688	6.29688	6.29688	6.05469	8.07292	8.07292	8.07292	7.75	11.625	11.625	11.625	11.625	11.625	22.2813	22.2813
LR-	0.0645833	0.0645833	0.0645833	0.0569853	0.0569853	0.0538194	0.0509868	0.0484375	0.0484375	0.0484375	0.0484375	0.046131	0.0880682	0.0880682	0.0880682	0.0880682	0.0880682	0.0880682	0.0880682	0.132102	0.132102	0.132102	0.126359	0.126359	0.121094	0.161458	0.161458	0.19375	0.223558	0.223558	0.223558	0.223558	0.215278	0.215278	0.215278	0.215278	0.215278	0.251157	0.242188	0.242188	0.242188	0.276786	0.267241	0.267241	0.267241	0.267241	0.267241	0.290625	0.290625
PPV	0.659574	0.659574	0.659574	0.688889	0.688889	0.704545	0.72093	0.738095	0.738095	0.738095	0.738095	0.756098	0.769231	0.769231	0.769231	0.769231	0.769231	0.769231	0.769231	0.763158	0.763158	0.763158	0.783784	0.783784	0.805556	0.8	0.8	0.818182	0.83871	0.83871	0.83871	0.83871	0.866667	0.866667	0.866667	0.866667	0.866667	0.862069	0.892857	0.892857	0.892857	0.888889	0.923077	0.923077	0.923077	0.923077	0.923077	0.958333	0.958333
NPV	0.9375	0.9375	0.9375	0.944444	0.944444	0.947368	0.95	0.952381	0.952381	0.952381	0.952381	0.954545	0.916667	0.916667	0.916667	0.916667	0.916667	0.916667	0.916667	0.88	0.88	0.88	0.884615	0.884615	0.888889	0.857143	0.857143	0.833333	0.8125	0.8125	0.8125	0.8125	0.818182	0.818182	0.818182	0.818182	0.818182	0.794118	0.8	0.8	0.8	0.777778	0.783784	0.783784	0.783784	0.783784	0.783784	0.769231	0.769231
	A Haldane-Anscombe correction was used to calculate likelihood ratios if a 2x2 contingency table cell contained zero. In this situation, a value of 0.5 was added to each cell of that 2x2 table, including those with non-zero counts.
Shift in probability		Minimal	Small	Moderate	Large
Positive likelihood ratio		1 to 2	2 to 5	5 to 10	>10
Negative likelihood ratio		1.0 to 0.5	0.5 to 0.2	0.2 to 0.1	<0.10
[truncated: 48 more columns]

## Sheet: Involve Limb Full-thickness ACL
	Diagnostric accuracy values for full-thickness ACL tears
Lachmeter alone	6.3	6.4	6.5	6.6	6.7	6.8	6.9	7	7.1	7.2	7.3	7.4	7.5	7.6	7.7	7.8	7.9	8	8.1	8.2	8.3	8.4	8.5	8.6	8.7	8.8	8.9	9	9.1	9.2	9.3	9.4	9.5	9.6	9.7	9.8	9.9	10	10.1	10.2	10.3	10.4	10.5	10.6	10.7	10.8	10.9	11	11.1
TP	26	26	26	26	26	26	26	26	26	26	26	26	26	25	25	25	25	25	25	24	24	24	24	24	24	23	23	22	21	21	21	21	20	20	20	20	19	17	17	17	16	14	14	14	14	13	13	12	12
FN	1	1	1	1	1	1	1	1	1	1	1	1	1	2	2	2	2	2	2	3	3	3	3	3	3	4	4	5	6	6	6	6	7	7	7	7	8	10	10	10	11	13	13	13	13	14	14	15	15
TN	15	15	15	17	17	18	19	20	20	20	20	21	23	23	23	23	23	23	23	23	23	23	24	24	25	25	25	26	27	27	28	28	29	29	29	29	29	29	31	31	31	31	32	32	32	32	32	33	33
FP	21	21	21	19	19	18	17	16	16	16	16	15	13	13	13	13	13	13	13	13	13	13	12	12	11	11	11	10	9	9	8	8	7	7	7	7	7	7	5	5	5	5	4	4	4	4	4	3	3
Sn	0.962963	0.962963	0.962963	0.962963	0.962963	0.962963	0.962963	0.962963	0.962963	0.962963	0.962963	0.962963	0.962963	0.925926	0.925926	0.925926	0.925926	0.925926	0.925926	0.888889	0.888889	0.888889	0.888889	0.888889	0.888889	0.851852	0.851852	0.814815	0.777778	0.777778	0.777778	0.777778	0.740741	0.740741	0.740741	0.740741	0.703704	0.62963	0.62963	0.62963	0.592593	0.518519	0.518519	0.518519	0.518519	0.481481	0.481481	0.444444	0.444444
Sp	0.416667	0.416667	0.416667	0.472222	0.472222	0.5	0.527778	0.555556	0.555556	0.555556	0.555556	0.583333	0.638889	0.638889	0.638889	0.638889	0.638889	0.638889	0.638889	0.638889	0.638889	0.638889	0.666667	0.666667	0.694444	0.694444	0.694444	0.722222	0.75	0.75	0.777778	0.777778	0.805556	0.805556	0.805556	0.805556	0.805556	0.805556	0.861111	0.861111	0.861111	0.861111	0.888889	0.888889	0.888889	0.888889	0.888889	0.916667	0.916667
LR+	1.65079	1.65079	1.65079	1.82456	1.82456	1.92593	2.03922	2.16667	2.16667	2.16667	2.16667	2.31111	2.66667	2.5641	2.5641	2.5641	2.5641	2.5641	2.5641	2.46154	2.46154	2.46154	2.66667	2.66667	2.90909	2.78788	2.78788	2.93333	3.11111	3.11111	3.5	3.5	3.80952	3.80952	3.80952	3.80952	3.61905	3.2381	4.53333	4.53333	4.26667	3.73333	4.66667	4.66667	4.66667	4.33333	4.33333	5.33333	5.33333
LR-	0.0888889	0.0888889	0.0888889	0.0784314	0.0784314	0.0740741	0.0701754	0.0666667	0.0666667	0.0666667	0.0666667	0.0634921	0.057971	0.115942	0.115942	0.115942	0.115942	0.115942	0.115942	0.173913	0.173913	0.173913	0.166667	0.166667	0.16	0.213333	0.213333	0.25641	0.296296	0.296296	0.285714	0.285714	0.321839	0.321839	0.321839	0.321839	0.367816	0.45977	0.430108	0.430108	0.473118	0.55914	0.541667	0.541667	0.541667	0.583333	0.583333	0.606061	0.606061
PPV	0.553191	0.553191	0.553191	0.577778	0.577778	0.590909	0.604651	0.619048	0.619048	0.619048	0.619048	0.634146	0.666667	0.657895	0.657895	0.657895	0.657895	0.657895	0.657895	0.648649	0.648649	0.648649	0.666667	0.666667	0.685714	0.676471	0.676471	0.6875	0.7	0.7	0.724138	0.724138	0.740741	0.740741	0.740741	0.740741	0.730769	0.708333	0.772727	0.772727	0.761905	0.736842	0.777778	0.777778	0.777778	0.764706	0.764706	0.8	0.8
NPV	0.9375	0.9375	0.9375	0.944444	0.944444	0.947368	0.95	0.952381	0.952381	0.952381	0.952381	0.954545	0.958333	0.92	0.92	0.92	0.92	0.92	0.92	0.884615	0.884615	0.884615	0.888889	0.888889	0.892857	0.862069	0.862069	0.83871	0.818182	0.818182	0.823529	0.823529	0.805556	0.805556	0.805556	0.805556	0.783784	0.74359	0.756098	0.756098	0.738095	0.704545	0.711111	0.711111	0.711111	0.695652	0.695652	0.6875	0.6875
End point or Lachmeter	6.3	6.4	6.5	6.6	6.7	6.8	6.9	7	7.1	7.2	7.3	7.4	7.5	7.6	7.7	7.8	7.9	8	8.1	8.2	8.3	8.4	8.5	8.6	8.7	8.8	8.9	9	9.1	9.2	9.3	9.4	9.5	9.6	9.7	9.8	9.9	10	10.1	10.2	10.3	10.4	10.5	10.6	10.7	10.8	10.9	11	11.1
TP	26	26	26	26	26	26	26	26	26	26	26	26	26	26	26	26	26	26	26	25	25	25	25	25	25	24	24	23	22	22	22	22	22	22	22	22	22	21	21	21	21	20	20	20	20	20	20	19	19
FN	1	1	1	1	1	1	1	1	1	1	1	1	1	1	1	1	1	1	1	2	2	2	2	2	2	3	3	4	5	5	5	5	5	5	5	5	5	6	6	6	6	7	7	7	7	7	7	8	8
TN	15	15	15	17	17	18	19	20	20	20	20	21	23	23	23	23	23	23	23	23	23	23	24	24	25	25	25	26	27	27	27	27	28	28	28	28	28	28	29	29	29	29	30	30	30	30	30	31	31
FP	21	21	21	19	19	18	17	16	16	16	16	15	13	13	13	13	13	13	13	13	13	13	12	12	11	11	11	10	9	9	9	9	8	8	8	8	8	8	7	7	7	7	6	6	6	6	6	5	5
Sn	0.962963	0.962963	0.962963	0.962963	0.962963	0.962963	0.962963	0.962963	0.962963	0.962963	0.962963	0.962963	0.962963	0.962963	0.962963	0.962963	0.962963	0.962963	0.962963	0.925926	0.925926	0.925926	0.925926	0.925926	0.925926	0.888889	0.888889	0.851852	0.814815	0.814815	0.814815	0.814815	0.814815	0.814815	0.814815	0.814815	0.814815	0.777778	0.777778	0.777778	0.777778	0.740741	0.740741	0.740741	0.740741	0.740741	0.740741	0.703704	0.703704
Sp	0.416667	0.416667	0.416667	0.472222	0.472222	0.5	0.527778	0.555556	0.555556	0.555556	0.555556	0.583333	0.638889	0.638889	0.638889	0.638889	0.638889	0.638889	0.638889	0.638889	0.638889	0.638889	0.666667	0.666667	0.694444	0.694444	0.694444	0.722222	0.75	0.75	0.75	0.75	0.777778	0.777778	0.777778	0.777778	0.777778	0.777778	0.805556	0.805556	0.805556	0.805556	0.833333	0.833333	0.833333	0.833333	0.833333	0.861111	0.861111
LR+	1.65079	1.65079	1.65079	1.82456	1.82456	1.92593	2.03922	2.16667	2.16667	2.16667	2.16667	2.31111	2.66667	2.66667	2.66667	2.66667	2.66667	2.66667	2.66667	2.5641	2.5641	2.5641	2.77778	2.77778	3.0303	2.90909	2.90909	3.06667	3.25926	3.25926	3.25926	3.25926	3.66667	3.66667	3.66667	3.66667	3.66667	3.5	4	4	4	3.80952	4.44444	4.44444	4.44444	4.44444	4.44444	5.06667	5.06667
LR-	0.0888889	0.0888889	0.0888889	0.0784314	0.0784314	0.0740741	0.0701754	0.0666667	0.0666667	0.0666667	0.0666667	0.0634921	0.057971	0.057971	0.057971	0.057971	0.057971	0.057971	0.057971	0.115942	0.115942	0.115942	0.111111	0.111111	0.106667	0.16	0.16	0.205128	0.246914	0.246914	0.246914	0.246914	0.238095	0.238095	0.238095	0.238095	0.238095	0.285714	0.275862	0.275862	0.275862	0.321839	0.311111	0.311111	0.311111	0.311111	0.311111	0.344086	0.344086
PPV	0.553191	0.553191	0.553191	0.577778	0.577778	0.590909	0.604651	0.619048	0.619048	0.619048	0.619048	0.634146	0.666667	0.666667	0.666667	0.666667	0.666667	0.666667	0.666667	0.657895	0.657895	0.657895	0.675676	0.675676	0.694444	0.685714	0.685714	0.69697	0.709677	0.709677	0.709677	0.709677	0.733333	0.733333	0.733333	0.733333	0.733333	0.724138	0.75	0.75	0.75	0.740741	0.769231	0.769231	0.769231	0.769231	0.769231	0.791667	0.791667
NPV	0.9375	0.9375	0.9375	0.944444	0.944444	0.947368	0.95	0.952381	0.952381	0.952381	0.952381	0.954545	0.958333	0.958333	0.958333	0.958333	0.958333	0.958333	0.958333	0.92	0.92	0.92	0.923077	0.923077	0.925926	0.892857	0.892857	0.866667	0.84375	0.84375	0.84375	0.84375	0.848485	0.848485	0.848485	0.848485	0.848485	0.823529	0.828571	0.828571	0.828571	0.805556	0.810811	0.810811	0.810811	0.810811	0.810811	0.794872	0.794872
	A Haldane-Anscombe correction was used to calculate likelihood ratios if a 2x2 contingency table cell contained zero. In this situation, a value of 0.5 was added to each cell of that 2x2 table, including those with non-zero counts.
Shift in probability		Minimal	Small	Moderate	Large
Positive likelihood ratio		1 to 2	2 to 5	5 to 10	>10
Negative likelihood ratio		1.0 to 0.5	0.5 to 0.2	0.2 to 0.1	<0.10
[truncated: 48 more columns]
