# Supplementary material for: Digital hand‐held arthrometry is a reliable and accurate adjunct for diagnosing acute anterior cruciate ligament tears
Source: J Exp Orthop. 2025 Apr 28;12(2):e70251. doi: 10.1002/jeo2.70251 (PMC12037991; doi:10.1002/jeo2.70251)
Supplement: Supplementary file 2 — Supporting information. [file JEO2-12-e70251-s003.xlsx]

## Sheet: Sheet1
	Stabilised Lachman test with Lachmeter measurements				MRI report
PIN	Mean Injured (mm)	Mean Uninjured (mm)	STS Difference	End point	ACL	PCL	Medial Knee	Lateral Knee	Medial Meniscus	Lateral Meniscus	PFJ	Other
1	13.8	10.5	3.3	Equivocal	Full-thickness tear	Normal	Grade 3	Grade 2	Normal	Undisplaced tear	Normal	5mm intraarticular body
2	11.5	5.2	6.3	Soft	Full-thickness tear	Normal	Normal	Normal	Normal	Undisplaced tear	Normal	Ganglion cyst adjacent to semimembranosus
3	13.7	7	6.7	Soft	Full-thickness tear	Partial thickness tear	Grade 1	Normal	Ramp lesion	Normal	Normal	Grade 1 plantaris injury
4	11.3	8.2	3.1	Equivocal	Full-thickness tear	Normal	Normal	Normal	Normal	Normal	Normal	Loose body intercondylar notch
5	9	7.5	1.5	Equivocal	Full-thickness tear	Normal	Grade 2	Normal	Normal	Normal	Normal	Meniscocapsular tear lateral meniscus
6	7.5	6	1.5	Soft	Full-thickness tear	Normal	Normal	Normal	Normal	Undisplaced tear	Normal	Posterior oblique ligament and posteromedial corner sprain
7	11.8	5	6.8	Soft	Full-thickness tear	Normal	Grade 2	Normal	Normal	Radial tear	Normal
8	11.4	4.8	6.6	Soft	Full-thickness tear	Normal	Grade 1	Normal	Ramp lesion	Radial tear	Normal
9	12.4	7.4	5	Soft	Full-thickness tear	Normal	Normal	PLC injury	Normal	Undisplaced tear	Grade 2 Chondrosis
10	9.9	6	3.9	Soft	Full-thickness tear	Normal	Normal	Normal	Normal	Undisplaced tear	Normal
11	10.9	7.6	3.3	Equivocal	Full-thickness tear	Normal	Grade 1	Grade 1	Normal	Normal	Normal
12	6.2	6.3	-0.1	Equivocal	Full-thickness tear	Normal	Normal	Grade 2	Ramp lesion	Normal	Normal
13	8.1	9.1	-1	Equivocal	Full-thickness tear	Partial thickness tear	Normal	Normal	Undisplaced tear	Normal	Normal
14	8.7	7.1	1.6	Equivocal	Full-thickness tear	Normal	Grade 1	PLC injury	Normal	Normal	Normal
15	10.4	7	3.4	Equivocal	Full-thickness tear	Normal	Grade 2	PLC injury	Undisplaced tear	Normal	Normal
16	9.9	5.8	4.1	Soft	Full-thickness tear	Normal	Grade 2	Normal	Normal	Normal	Normal
17	9.1	6.1	3	Equivocal	Full-thickness tear	Normal	Normal	Normal	Bucket handle tear	Normal	Normal
18	11.1	8.2	2.9	Soft	Full-thickness tear	Normal	Grade 2	Grade 1	Normal	Undisplaced tear	Normal
19	10.4	5.6	4.8	Soft	Full-thickness tear	Normal	Grade 2	PLC injury	Normal	Normal	Normal
20	10.7	6.1	4.6	Soft	Full-thickness tear	Normal	Grade 1	Normal	Ramp lesion	Undisplaced tear	Normal
21	14.6	6	8.6	Soft	Full-thickness tear	Normal	Normal	Normal	Undisplaced tear	Normal	Normal
22	13.7	7.8	5.9	Soft	Full-thickness tear	Normal	Normal	Grade 1	Normal	Normal	Normal
23	9.9	5.8	4.1	Soft	Full-thickness tear	Normal	Grade 1	PLC injury	Normal	Normal	Normal
24	12.3	6.2	6.1	Soft	Full-thickness tear	Normal	Grade 1	Normal	Undisplaced tear	Undisplaced tear	Normal
25	10.3	6	4.3	Soft	Full-thickness tear	Normal	Grade 2	Grade 1	Ramp lesion	Undisplaced tear	Normal
26	9.5	5.3	4.2	Soft	Full-thickness tear	Normal	Normal	Normal	Normal	Normal	Normal
27	12.4	6.8	5.6	Soft	Full-thickness tear	Normal	Normal	Normal	Normal	Bucket handle tear	Normal
28	9.4	7.9	1.5	Equivocal	Normal	Normal	Normal	Normal	Normal	Normal	Normal	Bone marrow oedema tibia and femur
29	6.5	5.9	0.6	Hard	Normal	Normal	Normal	Normal	Normal	Normal	Normal	Focal nodular synovitis, old fracture lateral tibial plateau
30	5.6	5.5	0.1	Hard	Normal	Normal	Normal	Normal	Normal	Normal	Normal
31	8.7	10.5	-1.8	Hard	Normal	Normal	Normal	Normal	Normal	Undisplaced tear	Normal	Haematoma lateral to patellar tendon
32	6.8	6.6	0.2	Hard	Normal	Normal	Normal	Normal	Complete radial tear	Normal	Normal	Lateral parameniscal cyst
33	6.5	5.8	0.7	Hard	Normal	Normal	Normal	Normal	Normal	Undisplaced tear	Normal	Lateral parameniscal cyst
34	6	5.6	0.4	Hard	Normal	Normal	Normal	Normal	Normal	Normal	Lateralised patella	Oedema infrapatellar fat pad, thinning and attenuation MPFL
35	6.1	5.8	0.3	Hard	Normal	Normal	Normal	Normal	Normal	Normal	Normal
36	5.3	5.4	-0.1	Hard	Normal	Normal	Normal	Normal	Normal	Normal	Oedema patella
37	9	9.1	-0.1	Hard	Normal	Normal	Normal	Normal	Normal	Normal	Normal	Partial patellar tendon tear/tendinopathy
38	5.9	5.4	0.5	Hard	Normal	Normal	Normal	Normal	Undisplaced tear	Normal	Normal
39	8.9	9.1	-0.2	Hard	Normal	Normal	Normal	Normal	Normal	Normal	Normal	Stress fracure lateral tibial plateau
40	10.4	7.3	3.1	Equivocal	Normal	Normal	Normal	Normal	Normal	Normal	Lateral patellar dislocation
41	4.3	6.2	-1.9	Equivocal	Normal	Normal	Normal	Normal	Normal	Normal	Normal
42	4.1	3.8	0.3	Equivocal	Normal	Normal	Grade 1	Grade 1	Undisplaced tear	Normal	Normal
43	6.2	7.1	-0.9	Equivocal	Normal	Normal	Normal	Normal	Undisplaced tear	Normal	Normal
44	11.4	11.8	-0.4	Equivocal	Normal	Normal	Grade 1	Normal	Undisplaced tear	Normal	Normal
45	10.1	8.4	1.7	Equivocal	Normal	Normal	Normal	Normal	Normal	Normal	Lateral patellar dislocation
46	5.6	7	-1.4	Equivocal	Normal	Normal	Normal	Normal	Normal	Normal	Lateral patellar dislocation
47	5.5	5.5	0	Hard	Normal	Normal	Normal	Normal	Normal	Normal	Partial thickness chondral loss
48	7.3	9.1	-1.8	Hard	Normal	Normal	Normal	Suspected old injury	Normal	Normal	Normal
49	6.2	5.5	0.7	Hard	Normal	Normal	Normal	Normal	Undisplaced tear	Normal	Normal
50	7	6.8	0.2	Hard	Normal	Normal	Grade 1	Normal	Normal	Normal	Lateral patellar dislocation
51	6.7	5.5	1.2	Hard	Normal	Normal	Grade 1	Normal	Normal	Normal	Normal
52	11	5.8	5.2	Hard	Normal	Full thickness tear	Grade 2	Normal	Normal	Normal	Normal
53	4.4	5.5	-1.1	Hard	Normal	Normal	Normal	Normal	Normal	Normal	Partial tear deep patellar tendon
54	8.4	5.7	2.7	Hard	Normal	Normal	Normal	Normal	Flap tear	Normal	OA changes
55	4.7	3.3	1.4	Hard	Normal	Normal	Normal	Normal	Bucket handle tear	Normal	Normal	Posterior oblique ligament and posteromedial corner sprain
56	7.4	8.8	-1.4	Hard	Normal	Normal	Grade 1	Normal	Normal	Normal	Lateral patellar dislocation
57	4.4	4.4	0	Hard	Normal	Normal	Normal	Normal	Normal	Normal	Lateral patellar dislocation
58	4.6	4.6	0	Hard	Normal	Full thickness tear	Grade 1	Thinned and attenuated	Normal	Normal	Normal
59	12.2	10.3	1.9	Soft	Partial thickness tear	Normal	Grade 1	Normal	Normal	Normal	Normal
60	11.8	6.1	5.7	Soft	Partial thickness tear	Normal	Normal	Normal	Normal	Normal	Normal	Ganglion cyst related to semimembranosus
61	7.4	4.3	3.1	Equivocal	Partial thickness tear	Partial thickness tear	Grade 2	Normal	Undisplaced tear	Normal	Normal	Partial delaminating tear proximal insertion posterior cruciate ligament
62	9.3	5.5	3.8	Soft	Partial thickness tear	Normal	Grade 2	Normal	Normal	Normal	Normal
63	10	6.2	3.8	Soft	Partial thickness tear	Normal	Normal	Normal	Undisplaced tear	Normal	Normal
